# Supplementary material for: Analyses on the Infection Process of Rice Virus and the Spatiotemporal Expression Pattern of Host Defense Genes Based on a Determined-Part Inoculation Approach
Source: Pathogens. 2022 Jan 24;11(2):144. doi: 10.3390/pathogens11020144 (PMC8880328; doi:10.3390/pathogens11020144)
Supplement: Supplementary file 1 [file pathogens-11-00144-s001.zip]

Archive with 2 entries (2 files):
- pathogens-1521465-supplementary.pdf
- Ppathogens-1521465 Table S1.xlsx
