# Supplementary material for: Analyses on the Infection Process of Rice Virus and the Spatiotemporal Expression Pattern of Host Defense Genes Based on a Determined-Part Inoculation Approach
Source: Pathogens. 2022 Jan 24;11(2):144. doi: 10.3390/pathogens11020144 (PMC8880328; doi:10.3390/pathogens11020144)
Supplement: Supplementary file 1 [file pathogens-11-00144-s001.zip › Ppathogens-1521465 Table S1.xlsx]

## Sheet: Primer
Table S1.Primer information
Primer name	Sequence (from 5' to 3')	Purpose
RSV-CP-QF	GCCACTCTAGCTGATTTGCA	qRT-PCR for validation of the RSV-CP transcription level
RSV-CP-QR	GTGTCACCACCTTTGTCCTT	qRT-PCR for validation of the RSV-CP transcription level
RBSDV-P6-QF	CTGCCCACCTGACCAATTTA	qRT-PCR for validation of the RBSDV-P6 transcription level
RBSDV-P6-QR	GAAGTGACGGATGATTCGAGAG	qRT-PCR for validation of the RBSDV-P6 transcription level
Os18S rRNA-QF	ATGATAACTCGACGGATCGC	qRT-PCR for the reference gene Os18s rRNA in rice
Os18S rRNA-QR	CTTGGATGTGGTAGCCGTTT	qRT-PCR for the reference gene Os18s rRNA in rice
OsSTV11-QF	ACATCCCCTACTCCCTCCTG	qRT-PCR for validation of the OsSTV11-R transcription level
OsSTV11-QR	TGGTCGTTGTGACACCCTTC	qRT-PCR for validation of the OsSTV11-R transcription level
